# Supplementary material for: Mutant KRAS-activated circATXN7 fosters tumor immunoescape by sensitizing tumor-specific T cells to activation-induced cell death
Source: Nat Commun. 2024 Jan 12;15:499. doi: 10.1038/s41467-024-44779-1 (PMC10786880; doi:10.1038/s41467-024-44779-1)
Supplement: Supplementary file 4 — Source Data [file 41467_2024_44779_MOESM4_ESM.xlsx]

## Sheet: Figure 1
	Figure 1A
		Tumor-specific CTLs from KRASWT stage IV tumors			Tumor-specific CTLs from KRASMUT stage IV tumors
		ut	tumor cell induced apoptosis	anti-CD3 induced apoptosis	ut	tumor cell induced apoptosis	anti-CD3 induced apoptosis
	#1	3.5	26.6	24.2	3.9	54.1	57.3
	#2	5.6	31.6	33.2	5.7	47	55.3
	#3	10.1	20.7	28.1	9.5	38.7	43.5
	#4	7.4	33.6	23.1	6.6	49.1	47.1
	#5	5.5	32.1	30.4	8	55.6	57.1
			tumor cell induced apoptosis vs. ut in KRAS WT: p<0.0001	anti-CD3 induced apoptosis vs. ut in KRAS WT: p<0.0001		tumor cell induced apoptosis vs. ut in KRASMUT: p<0.0001	anti-CD3 induced apoptosis vs. ut in KRAS WT KRASMUT: p<0.0001
					tumor cell induced apoptosis KRASMUT vs KRASWT： p<0.0001
					anti-CD3 induced apoptosis KRASMUT vs KRASWT： p<0.0001
	Figure 1C
	Acitved by DCs pulsed with autologous tumor lysates
		ut			anti-CD3 induced apoptosis			tumor cell induced apoptosis
		Day-0	Day-1	Day-6	Day-0	Day-1	Day-6	Day-0	Day-1	Day-6
	#1	10.31	10.56	9.09	9.35	12.8	43.91	9.56	12.82	43.28
	#2	8.93	8.81	9.1	10.41	10.88	55.4	10.13	10.34	53.14
	#3	8.74	9.7	11.43	10.91	10.94	48.9	8.37	10.77	46.21
	#4	11.1	11.03	9.11	11.15	13.72	57.4	11.03	13.28	48.18
							Day-6 anti-CD3 induced apoptosis vs ut ：p<0.0001			Day-6 tumor cell induced apoptosis, Day-6 vs. ut: p<0.0001
	Figure 1D
	Acitved by DCs pulsed with CEA peptide
		ut			anti-CD3 induced apoptosis			CEA-loaded T2 cells induced apoptosis
		Day-0	Day-1	Day-6	Day-0	Day-1	Day-6	Day-0	Day-1	Day-6
	#1	9.44	11.5	9.49	8.83	14.76	53.8	8.97	14.34	44.25
	#2	10.99	10.18	12.1	12.44	12.8	53.4	10.13	10.21	40.4
	#3	12.1	12.27	13.88	10.33	13.17	48.9	13.2	12.77	51.1
	#4	9.77	10	13.12	9.88	10.4	44.4	12.3	10.08	48.8
							Day-6 anti-CD3 induced apoptosis vs ut ：p<0.0001			Day-6 CEA-loaded T2 cells induced apoptosisvs. ut：p<0.0001
	Figure 1E
		CRC antigen-activated CTLs (Day-6)
		(-)	autologous tumor cells
			(-)	IgG	anti-HLA-I
	#1	11.37	48.7	47	17.21
	#2	14.31	51.1	55.1	10.22
	#3	9.92	43.8	41.1	9.77
	#4	9.17	47.7	48.2	10.11
					anti-HLA-I vs IgG: p<0.0001
	Figure 1F
		CEA-specific CTLs (Day-6)
		(-)	T2/CEA
			(-)	IgG	anti-HLA-I
	#1	12.82	44.72	50.8	16.35
	#2	13.3	52.8	46.66	10.9
	#3	9.72	49.24	50.01	8.74
	#4	8.88	43.11	43.98	10.92
					anti-HLA-I vs IgG: p<0.0001
	Figure 1G
	Tumor cell-induced specific apoptosis(%)	33.08	44.65	37.56	36.49	37.25	33.64	43.11	59.07	35.56	57.16	40.51	49.35	55.96	37.61	45.86
	CEA levels (ng/g tumor)	70.1	43.7	49.2	45.45	35.05	41.55	59.55	45.2	20.15	27.55	44.15	46.05	38.4	33.25	67.5
							r=-0.1167
	Figure 1H						p=0.6786
		CEA positive tumors		CEA negative tumors
		ut	tumor cell induced apoptosis	ut	tumor cell induced apoptosis
	#1	5.3	62.1	15.66	48.9
	#2	6.1	42.7	11.1	47.7
	#3	9.9	53.4	9.2	52.4
	#4	5.9	59.1	3.9	61.1
	#5	12.18	50.9	4.1	60.1
			p<0.0001		p<0.0001
	Figure 1I
	tumor cell induced specific apoptosis (%)
		CEA negative	CEA positive
	#1	56.75	33.08
	#2	36.54	36.49
	#3	43.4	43.11
	#4	53.14	57.16
	#5	38.6	55.96
			p=0.936

## Sheet: Figure 2
	Figure 2C
		Anti-CD3-induced specific apoptosis (%)
		ut	shNC	sh1	sh2
	#1	55.1	53.1	24.2	27.4
	#2	43.2	41.8	24.5	33.6
	#3	52.3	54.9	29.3	30.4
				p=0.0021	p=0.0075
	Figure 2D
		Anti-CD3-induced specific apoptosis (%)
		shvec		sh1
		PBS	lactic acid	PBS	lactic acid
	#1	11.3	32.7	15.4	17.8
	#2	14.5	45.2	9.7	11.9
	#3	6.7	38.1	6.1	7.2
			p=0.0007		p=0.967
	Figure 2H
	Relative enrichment
	IgG			H3K18la
	ut	lactate	lactate+AZD3965	ut	lactate	lactate+AZD3965
	0.915034	1.25867	0.915034	19.7242	49.2447	20.8489
	1.11103	0.94076	0.830411	15.9104	55.7886	18.2762
	0.973935	0.842003	0.69829	19.0524	41.4097	19.7242
					p<0.0001	p<0.0001
	Figure 2I
	Relative enrichment
	IgG			H3K18la
	ut	lactate	lactate+AZD3965	ut	lactate	lactate+AZD3965
	1.03496	1.19436	1.15635	15.4504	57.9301	30.9008
	1.06406	1.18611	1.39433	24.9259	68.8909	29.8482
	0.900985	1.00434	1.02071	24.4129	60.8102	27.657
					p<0.0001	p<0.0001
	Figure 2J
	Relative circATXN7 level
	0mM	5mM	10mM	15mM	20mM
	0.867965	2.01223	4.00609	6.37495	9.16188
	0.978916	1.77994	3.53877	5.14477	8.08754
	1.15312	1.89475	3.02243	5.96265	7.08745
					20mM vs 0mM： p<0.0001

## Sheet: Figure 3
	Figure 3C				Figure 3D
	circATXN7+ cell density(mm2)				All cases				KRASWT cases			KRASMUT cases
	KRAS wild type	KRAS mutant			CD8 T-cell density (mm2)	circATXN7+ cell density (mm2)			CD8 T-cell density (mm2)	circATXN7+ cell density (mm2)		CD8 T-cell density (mm2)	circATXN7+ cell density (mm2)
	6.2	6.4			25	6.2			25	6.2		64	6.4
	0	2.7			60	0			60	0		69	2.7
	6.3	7			72	6.3			72	6.3		109	7
	7.7	6.9			77	7.7			77	7.7		126	6.9
	7.8	2.9			80	7.8			80	7.8		133	2.9
	8	6.1			88	8			88	8		164	6.1
	8.1	6.2			92	8.1			92	8.1		264	6.2
	0	0			99	0			99	0		294	0
	7.8	0			100	7.8			100	7.8		464	0
	7.8	8.2			100	7.8			100	7.8		58	8.2
	8	8.9			104	8			104	8		61	8.9
	6.8	7			104	6.8			104	6.8		63	7
	8.9	8.1			107	8.9			107	8.9		67	8.1
	6.5	7.2			110	6.5			110	6.5		87	7.2
	6.6	8			110	6.6			110	6.6		100	8
	0	8.5			114	0			114	0		111	8.5
	4.4	8.6			114	4.4			114	4.4		119	8.6
	6.7	8.9			116	6.7			116	6.7		76	8.9
	7.1	7.8			117	7.1			117	7.1		131	7.8
	6.4	7.8			119	6.4			119	6.4		131	7.8
	8.7	7.5			119	8.7			119	8.7		133	7.5
	8.7	7.9			122	8.7			122	8.7		136	7.9
	0	9.5			129	0			129	0		104	9.5
	0	7.6			131	0			131	0		142	7.6
	0	7.4			134	0			134	0		172	7.4
	0	5.2			137	0			137	0		171	5.2
	0	3.4			137	0			137	0		246	3.4
	10.6	5			144	10.6			144	10.6		288	5
	10.6	6.5			145	10.6			145	10.6		318	6.5
	10.7	4.9			147	10.7			147	10.7		319	4.9
	8.1	4.8			148	8.1			148	8.1		329	4.8
	10.1	7.3			149	10.1			149	10.1		148	7.3
	10.1	4.8			153	10.1			153	10.1		332	4.8
	8.2	4.9			156	8.2			156	8.2		349	4.9
	0	6.2			162	0			162	0		473	6.2
	0	3.4			164	0			164	0		40	3.4
	8.2	7.7			169	8.2			169	8.2		220	7.7
	8.4	8			170	8.4			170	8.4		234	8
	8.4	9.6			171	8.4			171	8.4		42	9.6
	8.5	9.6			172	8.5			172	8.5		72	9.6
	8.1	10			175	8.1			175	8.1		74	10
	8.1	8.6			177	8.1			177	8.1		79	8.6
	10.2	5.7			181	10.2			181	10.2		299	5.7
	0	8.9			185	0			185	0		82	8.9
	0	10.6			188	0			188	0		129	10.6
	0	9.5			189	0			189	0		159	9.5
	1.9	5.8			192	1.9			192	1.9		124	5.8
	0	9			195	0			195	0		206	9
	0	1.4			196	0			196	0		287	1.4
	5.4	5.8			198	5.4			198	5.4		391	5.8
	9.6	10.8			201	9.6			201	9.6		69	10.8
	9.7	13			202	9.7			202	9.7		87	13
	9.7	13			204	9.7			204	9.7		88	13
	9.7	13.7			205	9.7			205	9.7		97	13.7
	10	9.4			206	10			206	10		101	9.4
	10.3	11.7			207	10.3			207	10.3		76	11.7
	0	9.3			217	0			217	0		112	9.3
	0	10.3			228	0			228	0		123	10.3
	0	6.9			228	0			228	0		142	6.9
	0	10.4			234	0			234	0		176	10.4
	2.3	9.9			234	2.3			234	2.3		149	9.9
	0	10			236	0			236	0		149	10
	9.3	10.1			238	9.3			238	9.3		191	10.1
	10.4	15.3			241	10.4			241	10.4		196	15.3
	10.5	10.9			241	10.5			241	10.5		344	10.9
	14.3	13.8			242	14.3			242	14.3		35	13.8
	9.4	14.7			243	9.4			243	9.4		63	14.7
	10.8	14.4			244	10.8			244	10.8		63	14.4
	10.9	14.4			245	10.9			245	10.9		68	14.4
	0	15.2			248	0			248	0		170	15.2
	0	10.6			250	0			250	0		126	10.6
	0	13.2			252	0			252	0		133	13.2
	0	5.6			253	0			253	0		262	5.6
	0	5.6			255	0			255	0		262	5.6
	0	13.8			255	0			255	0		154	13.8
	0	5			259	0			259	0		266	5
	0	5.1			263	0			263	0		270	5.1
	0	3.6			267	0			267	0		277	3.6
	0	5.2			271	0			271	0		285	5.2
	0	5.1			274	0			274	0		301	5.1
	0	5.2			278	0			278	0		312	5.2
	0	3.5			279	0			279	0		332	3.5
	14.6	5.5			286	14.6			286	14.6		335	5.5
	14.6	15.2			292	14.6			292	14.6		188	15.2
	10.6	3.5			293	10.6			293	10.6		372	3.5
	9.6	0			293	9.6			293	9.6		388	0
	8.8	5			295	8.8			295	8.8		482	5
	8.8				298	8.8			298	8.8			r= -0.5656 p <0.0001
	8.8				298	8.8			298	8.8
	0				299	0			299	0
	0				304	0			304	0
	0				305	0			305	0
	0				306	0			306	0
	0				311	0			311	0
	9.6				313	9.6			313	9.6
	9.6				314	9.6			314	9.6
	10.6				314	10.6			314	10.6
	8				317	8			317	8
	0				320	0			320	0
	0				320	0			320	0
	0				321	0			321	0
	0				321	0			321	0
	0				322	0			322	0
	1.6				325	1.6			325	1.6
	4				326	4			326	4
	0				327	0			327	0
	0				331	0			331	0
	1.2				336	1.2			336	1.2
	0				338	0			338	0
	0				338	0			338	0
	9.8				339	9.8			339	9.8
	9.8				341	9.8			341	9.8
	9.8				341	9.8			341	9.8
	9				344	9			344	9
	6.8				348	6.8			348	6.8
	7.4				351	7.4			351	7.4
	7.6				354	7.6			354	7.6
	0				355	0			355	0
	0				359	0			359	0
	0				363	0			363	0
	0				364	0			364	0
	0				365	0			365	0
	0				365	0			365	0
	0				365	0			365	0
	11.6				367	11.6			367	11.6
	0				368	0			368	0
	0				372	0			372	0
	0				374	0			374	0
	0				375	0			375	0
	0				376	0			376	0
	0				376	0			376	0
	0				377	0			377	0
	0				378	0			378	0
	0				381	0			381	0
	0				384	0			384	0
	0				384	0			384	0
	0				386	0			386	0
	0				387	0			387	0
	0				390	0			390	0
	0				392	0			392	0
	0				397	0			397	0
	0				399	0			399	0
	0				400	0			400	0
	0				401	0			401	0
	0				403	0			403	0
	0				403	0			403	0
	0				407	0			407	0
	0				410	0			410	0
	0				416	0			416	0
	0				417	0			417	0
	0				418	0			418	0
	3.8				419	3.8			419	3.8
	3.9				422	3.9			422	3.9
	3.1				424	3.1			424	3.1
	13.1				428	13.1			428	13.1
	13.2				432	13.2			432	13.2
	13.7				438	13.7			438	13.7
	10.9				448	10.9			448	10.9
	10.5				452	10.5			452	10.5
	14.7				454	14.7			454	14.7
	15.2				465	15.2			465	15.2
	0				474	0			474	0
	0				483	0			483	0
	0				487	0			487	0
	0				501	0			501	0
	0				519	0			519	0
	0				522	0			522	0
	0				523	0			523	0
	11.6				535	11.6			535	11.6
	11.6				537	11.6			537	11.6
	10.5				567	10.5			567	10.5
	0				577	0			577	0
	3.9				583	3.9			583	3.9
	5.5				586	5.5			586	5.5
	5.3				586	5.3			586	5.3
	10.2				590	10.2			590	10.2
	4.6				613	4.6			613	4.6
	4.6				618	4.6			618	4.6
	4.2				633	4.2			633	4.2
	6.6				644	6.6			644	6.6
	4.5				671	4.5			671	4.5
	0				682	0			682	0
		p<0.0001			64	6.4				r= -0.1355 p= 0.0682
					69	2.7
					109	7
					126	6.9
					133	2.9
					164	6.1
					264	6.2
					294	0
					464	0
					58	8.2
					61	8.9
					63	7
					67	8.1
					87	7.2
					100	8
					111	8.5
					119	8.6
					76	8.9
					131	7.8
					131	7.8
					133	7.5
					136	7.9
					104	9.5
					142	7.6
					172	7.4
					171	5.2
					246	3.4
					288	5
					318	6.5
					319	4.9
					329	4.8
					148	7.3
					332	4.8
					349	4.9
					473	6.2
					40	3.4
					220	7.7
					234	8
					42	9.6
					72	9.6
					74	10
					79	8.6
					299	5.7
					82	8.9
					129	10.6
					159	9.5
					124	5.8
					206	9
					287	1.4
					391	5.8
					69	10.8
					87	13
					88	13
					97	13.7
					101	9.4
					76	11.7
					112	9.3
					123	10.3
					142	6.9
					176	10.4
					149	9.9
					149	10
					191	10.1
					196	15.3
					344	10.9
					35	13.8
					63	14.7
					63	14.4
					68	14.4
					170	15.2
					126	10.6
					133	13.2
					262	5.6
					262	5.6
					154	13.8
					266	5
					270	5.1
					277	3.6
					285	5.2
					301	5.1
					312	5.2
					332	3.5
					335	5.5
					188	15.2
					372	3.5
					388	0
					482	5
						r= -0.3335 p <0.0001
	Figure 3E
	All cases				KRASWT cases				KRASMUT cases
	DFStime	Low (n=135)	High (n=134)		DFStime	Low (n=106)	High (n=76)		DFStime	Low (n=29)	High (n=58)
	9	1			9	1			36	0
	24	1			24	1			36	0
	13	1			13	1			36	0
	36	0			36	0			36	0
	36	0			36	0			36	0
	36	0			36	0			36	0
	36	0			36	0			36	0
	36	0			36	0			36	0
	36	0			36	0			36	0
	21	1			21	1			36	0
	36	0			36	0			36	0
	36	0			36	0			9	1
	17	1			17	1			36	0
	36	0			36	0			36	1
	36	0			36	0			22	1
	36	0			36	0			4	1
	36	0			36	0			36	0
	16	1			16	1			36	0
	36	0			36	0			36	0
	36	0			36	0			36	0
	36	0			36	0			36	0
	36	0			36	0			36	0
	36	0			36	0			36	0
	33	1			33	1			36	0
	36	0			36	0			36	0
	36	0			36	0			24	1
	36	0			36	0			36	0
	36	0			36	0			36	0
	36	0			36	0			36	0
	36	0			36	0			3		1
	36	0			36	0			23		1
	36	0			36	0			10		1
	36	0			36	0			12		1
	36	0			36	0			24		1
	36	0			36	0			36		0
	15	1			15	1			36		0
	36	0			36	0			36		0
	36	0			36	0			36		0
	36	0			36	0			36		0
	36	0			36	0			36		0
	36	0			36	0			36		0
	36	0			36	0			36		0
	36	0			36	0			36		0
	36	0			36	0			36		0
	36	0			36	0			36		0
	36	0			36	0			36		0
	36	0			36	0			36		0
	36	0			36	0			31		1
	34	1			34	1			36		0
	36	0			36	0			36		0
	36	0			36	0			36		0
	36	0			36	0			22		1
	36	0			36	0			36		0
	36	0			36	0			15		1
	36	0			36	0			36		0
	18	1			18	1			9		1
	36	0			36	0			19		1
	26	1			26	1			4		1
	36	0			36	0			31		1
	36	0			36	0			26		1
	36	0			36	0			5		1
	36	0			36	0			15		1
	36	0			36	0			20		1
	36	0			36	0			36		0
	25	1			25	1			36		0
	36	0			36	0			36		0
	36	0			36	0			36		0
	36	0			36	0			36		0
	16	1			16	1			24		1
	36	0			36	0			36		0
	36	0			36	0			36		0
	36	0			36	0			36		0
	36	0			36	0			36		0
	36	0			36	0			36		0
	29	1			29	1			36		0
	36	0			36	0			36		0
	36	0			36	0			36		0
	36	0			36	0			36		0
	36	0			36	0			19		1
	36	0			36	0			15		1
	36	0			36	0			11		1
	36	0			36	0			9		1
	32	1			32	1			11		1
	36	0			36	0			19		1
	36	0			36	0			6		1
	36	0			36	0			13		1
	36	0			36	0			6		1
	36	0			36	0					Log-rank test: p=0.0126
	33	1			33	1					HR=3.135
	36	0			36	0					95% CI=1.516 to 6.484
	36	0			36	0
	36	0			36	0
	36	0			36	0
	36	0			36	0
	36	0			36	0
	36	0			36	0
	36	0			36	0
	36	0			36	0
	36	0			36	0
	29	1			29	1
	36	0			36	0
	36	0			36	0
	36	0			36	0
	36	0			36	0
	36	0			36	0
	36	0			36	0
	36	0			36		0
	36	0			36		0
	36	0			36		0
	36	0			36		0
	36	0			36		0
	36	0			36		0
	36	0			36		0
	36	0			36		0
	36	0			36		0
	36	0			36		0
	36	0			36		0
	9	1			36		0
	36	0			36		0
	36	1			11		1
	22	1			36		0
	4	1			36		0
	36	0			26		1
	36	0			36		0
	36	0			36		0
	36	0			36		0
	36	0			28		1
	36	0			36		0
	36	0			36		0
	36	0			36		0
	36	0			36		0
	24	1			9		1
	36	0			36		0
	36	0			13		1
	36	0			36		0
	36		0		36		0
	36		0		7		1
	36		0		36		0
	36		0		21		1
	36		0		10		1
	36		0		36		0
	36		0		12		1
	36		0		36		0
	36		0		36		0
	36		0		36		0
	36		0		36		0
	36		0		36		0
	36		0		36		0
	11		1		36		0
	36		0		36		0
	36		0		36		0
	26		1		36		0
	36		0		36		0
	36		0		24		1
	36		0		36		0
	28		1		36		0
	36		0		36		0
	36		0		36		0
	36		0		36		0
	36		0		7		1
	9		1		36		0
	36		0		36		0
	13		1		36		0
	36		0		36		0
	36		0		36		0
	7		1		16		1
	36		0		36		0
	21		1		36		0
	10		1		36		0
	36		0		36		0
	12		1		25		1
	36		0		36		0
	36		0		36		0
	36		0		36		0
	36		0		36		0
	36		0		36		0
	36		0		14		1
	36		0		36		0
	36		0		36		0
	36		0		15		1
	36		0		36		0
	36		0		36		0
	24		1				Log-rank test: p=0.4265
	36		0				HR=1.323
	36		0				95% CI=0.6524 to 2.684
	36		0
	36		0
	36		0
	7		1
	36		0
	36		0
	36		0
	36		0
	36		0
	16		1
	36		0
	36		0
	36		0
	36		0
	25		1
	36		0
	36		0
	36		0
	36		0
	36		0
	14		1
	36		0
	36		0
	15		1
	36		0
	36		0
	3		1
	23		1
	10		1
	12		1
	24		1
	36		0
	36		0
	36		0
	36		0
	36		0
	36		0
	36		0
	36		0
	36		0
	36		0
	36		0
	36		0
	36		0
	31		1
	36		0
	36		0
	36		0
	22		1
	36		0
	15		1
	36		0
	9		1
	19		1
	4		1
	31		1
	26		1
	5		1
	15		1
	20		1
	36		0
	36		0
	36		0
	36		0
	36		0
	24		1
	36		0
	36		0
	36		0
	36		0
	36		0
	36		0
	36		0
	36		0
	36		0
	19		1
	15		1
	11		1
	9		1
	11		1
	19		1
	6		1
	13		1
	6		1
			Log-rank test: p=0.0030
			HR=2.143
			95% CI=1.306 to 3.515
	Figure 3F
	All cases				KRASWT cases				KRASMUT cases
	PFStime	Low (n=51)	High (n=50)		PFStime	Low (n=42)	High (n=23)		PFStime	Low (n=9)	High (n=27)
	18	1			5	1			18	1
	12	1			11	1			12	1
	18	0			8	1			18	0
	18	0			10	1			18	0
	14	1			18	1			14	1
	18	0			18	0			18	0
	10	1			18	0			10	1
	18	0			13	1			18	0
	18	0			18	0			18	0
	5	1			12	1			15		1
	11	1			18	0			2		1
	8	1			18	0			18		1
	10	1			10	1			5		1
	18	1			14	1			5		1
	18	0			14	1			9		1
	18	0			18	0			2		1
	13	1			18	0			18		1
	18	0			12	1			18		0
	12	1			18	0			7		1
	18	0			18	0			14		1
	18	0			18	0			5		1
	10	1			9	1			8		1
	14	1			18	0			14		1
	14	1			18	0			1		1
	18	0			6	1			6		1
	18	0			18	0			5		1
	12	1			18	0			18		0
	18	0			14	1			12		1
	18	0			18	0			15		1
	18	0			18	0			7		1
	9	1			10	1			3		1
	18	0			16	1			3		1
	18	0			18	0			5		1
	6	1			10	1			5		1
	18	0			17	1			6		1
	18	0			18	0			18		0
	14	1			18	0					Log-rank test: p=0.0055
	18	0			18	0					HR=3.693
	18	0			18	0					95% CI=1.722 to 7.918
	10	1			18	0
	16	1			18	0
	18	0			18	0
	10	1			12		1
	17	1			12		1
	18	0			18		0
	18	0			18		0
	18	0			14		1
	18	0			18		0
	18	0			18		0
	18	0			13		1
	18	0			10		1
	15		1		18		0
	2		1		18		0
	18		1		13		1
	5		1		12		1
	5		1		11		1
	9		1		9		1
	2		1		12		1
	18		1		18		0
	18		0		18		0
	7		1		18		0
	14		1		5		1
	5		1		10		1
	8		1		11		1
	14		1		18		1
	1		1				Log-rank test: p=0.1688
	6		1				HR=1.601
	5		1				95% CI=0.7649 to 3.351
	18		0
	12		1
	15		1
	7		1
	3		1
	3		1
	5		1
	5		1
	6		1
	18		0
	12		1
	12		1
	18		0
	18		0
	14		1
	18		0
	18		0
	13		1
	10		1
	18		0
	18		0
	13		1
	12		1
	11		1
	9		1
	12		1
	18		0
	18		0
	18		0
	5		1
	10		1
	11		1
	18		1
			Log-rank test: p=0.0001
			HR=2.582
			95% CI=1.541 to 4.327
	Figure 3J				Figure 3K
	circATXN7+ cell density(mm2)					circATXN7+ cell density
	CR/PR	SD/PD				Low (n=23)	High (n=22)
	0	2.4			CR/PR	17	7
	0	3.1			PD/SD	6	15
	0	3.4					p=0.0047
	0	6.9
	0	7.2
	0	7.3
	0	7.4
	0	7.9
	0	10.1
	0	10.4
	1.7	12.3
	2.5	12.6
	5.1	13.6
	6.1	14.1
	8.5	14.5
	9.2	15.8
	9.4	15.9
	11.6	16.4
	11.9
	12.1
	13.2
		p=0.002

## Sheet: Figure 4
	Figure 4A
	Tumor specific CTLs from KRASMUT tumors														Tumor specific CTLs from KRASWT tumors
		（-）				anti-CD3				tumor cell						（-）			anti-CD3			tumor cell
		ut	shVec	sh1	sh2	ut	shVec	sh1	sh2	ut	shVec	sh1	sh2			Ut	Vector	circATXN7	Ut	Vector	circATXN7	Ut	Vector	circATXN7
	#1	8.4	3.6	3.9	12.1	58.7	54.5	16.9	19.3	54.9	51.9	23.3	17.8		#1	10.1	11.5	7.6	33.9	28.5	35.5	16.1	25.1	29
	#2	4.9	10.5	9.1	5.4	48.3	44	17.4	18.4	41.4	42.8	29.4	27.9		#2	4.9	3.7	3.9	26.9	17.7	39.5	25.5	17.7	30.1
	#3	7.7	9.3	6.2	8.8	40.2	51.4	32.1	17.9	38.1	33.7	18.9	20.9		#3	10.5	9.9	7.9	24.5	21.4	49.1	20.7	19.8	44.4
	#4	9.4	7.7	10.81	6.9	53.3	47.8	20.8	25.7	46.5	50.4	17.4	19.1		#4	5.6	9.2	11.2	19.6	34.9	43.7	22.7	24.9	38.1
				p value															p value
				（-）	anti-CD3	tumor cell													（-）	anti-CD3	tumor cell
			sh1 vs shVec	0.999	0.0002	0.002												circATXN7 vs Vector	0.908	0.016	0.013
			sh2 vs shVec	0.993	<0.0001	0.0015

## Sheet: Figure 5
	Figure 5B
		MC38K(G12D) Tumor volumes（mm3）												MC38K(G12D) Tumor weight（mg）
	Time (days)	WT					circAtxn7CKO							WT	circAtxn7CKO
	d0	0	0	0	0	0	0	0	0	0	0			1467.1	421.7
	d8	86.6	48.5	30.3	60.6	79.8	43.4	38.6	56.2	37.7	47.5			1054.2	331.4
	d16	304.9	360.4	260.7	244.7	252.6	196	136.1	110.5	116.5	140			1626.9	298.7
	d24	744.2	903.5	861.9	1093.8	732	366.9	282.7	230.9	362.8	216.8			1419.3	373.3
	d32	1519	1282.5	1885.4	1610.4	1250	504.1	390.5	343	453.7	314.8			1025	267.3
		WT vs circAtxn7CKO in d32: p<0.0001												WT vs circAtxn7CKO: p<0.0001
	Figure 5C
		MC38 Tumor volumes（mm3）												MC38 Tumor weight（mg）
	Time (days)	WT					circAtxn7CKO							WT	circAtxn7CKO
	d0	0	0	0	0	0	0	0	0	0	0			711.2	701.2
	d8	43.8	42.1	32.6	38.8	30.6	49.1	47	35.3	37.5	40.1			944.6	987.5
	d16	133.4	98.5	133.4	166.8	145.2	117	112.5	103.6	163.8	140.3			618.4	725
	d24	408.1	323.6	351.7	411.6	240.2	331.4	319.3	254.1	412.8	234.3			731.9	767.1
	d32	800.2	1005.2	687.1	817.7	1009.2	794.7	1097.2	805.5	820.1	744.8			908.3	640.4
		WT vs circAtxn7CKO in d32:p=0.901												WT vs circAtxn7CKO: p=0.834
	Figure 5E
	MC38K Tumor volume (mm3)			incidence of liver metastasis （%）					Relative expression levels of CMV
	WT	circAtxn7CKO			Liver metastasis	no Liver metastasis			WT	circAtxn7CKO
	368.327	163.724		WT	80	20			1.18522	0.116776
	479.859	156.8		circAtxn7CKO	40	60			0.746641	0.0739052
	292.896	58.725							0.949443	0.10476
	562.856	54.675							1.1187	0.0763349
	343.255	60.0925							0.774759	0.128379
	WT vs circAtxn7CKO :p=0.008								WT vs circAtxn7CKO :p<0.0001
	Figure 5F
	MC38 Tumor volume (mm3)			incidence of liver metastasis （%）					Relative expression levels of CMV
	WT	circAtxn7CKO			Liver metastasis	no Liver metastasis			WT	circAtxn7CKO
	82.472	53.958		WT	20	80			1.33672	0.698354
	121.144	68.9265		circAtxn7CKO	20	80			0.695134	1.27636
	65	132.095							1.5426	0.798499
	0	0							0.778461	1.68806
	0	0							0.647086	0.714677
	WT vs circAtxn7CKO :p=0.938								WT vs circAtxn7CKO :p=0.899
	Figure 5I				Figure 5J					Figure 5K
	Relative density of CD8+ cells				No. of CD8+ cells (105)/tumor weight (g)					IFN-γ+ CD8+ T cell percentages relative to total CD8+ cells
	WT	circAtxn7CKO			WT	circAtxn7CKO				WT	circAtxn7CKO
	1.56863	1.91176			34	41				16	39.8
	0.931373	2.89216			21	62				20.1	32.1
	1.22549	3.08824			22	69				10.4	27.6
	0.588235	3.38235			13	72				13.2	25.3
	0.686275	2.20588			14	51				15.1	38.7
	WT vs circAtxn7CKO :p=0.001				WT vs circAtxn7CKO :p=0.001						WT vs circAtxn7CKO :p=0.0007

## Sheet: Figure 6
	Figure 6A
		MC38K Tumors in WT mice（mm3）
	Time after treatment (days)	IgG					anti-PD-1
	0	64.5	31.1	54.6	70.6	51.9	68.2	44.8	46.8	62.2	58.5
	5	165.9	141.7	149	70.5	116.6	140.5	113.2	132.7	56.1	96.4
	10	336.5	370.1	261.3	203.4	266.5	241.6	269.7	253.5	166.4	183.3
	15	600.3	669.1	426.5	632.6	471.4	487.4	436.3	414.4	665.1	477.3
		IgG vs anti-PD-1 in d15: p=0.353
		Survival
	Time after treatment (days)	IgG	anti-PD-1
	20	1
	20	1
	25	1
	25	1
	30	1
	35		1
	25		1
	30		1
	25		1
	30		1
	IgG vs anti-PD-1: p=0.105
	Figure 6B
		MC38K Tumors in circAtxn7CKO mice（mm3）
	Time after treatment (days)	IgG					anti-PD-1
	0	39.4	52.7	36.7	26.1	43	45.7	30.4	42.5	35.2	35.3
	5	89	75.7	62.6	103.6	95.9	79.9	46.4	68.3	65.6	75.7
	10	155.6	125.4	119.5	144.5	148.2	91	75.9	85	46.9	81.5
	15	309.6	281.6	267.1	351.3	220.9	105	64.7	72.8	41.6	73
		IgG vs anti-PD-1 in d15: p<0.0001
		Survival
	Time after treatment (days)	IgG	anti-PD-1
	35	1
	35	1
	49	1
	45	1
	45	1
	45		0
	45		0
	45		0
	45		0
	45		0
	IgG vs anti-PD-1: p=0.0144
	Figure 6D and E
	Ratios of OT-I cells to CD3 cells
			pre-treatment	day1	day3	day5	day7	day14	day21
	shVec-mCherry	#1	52.3	5.95	15.3	19.5	28.8	10.9	3.75
		#2	48.2	4.9	15.8	18.1	22.7	11.2	2.1
		#3	51.5	5.2	10.2	21.2	26.2	9.6	2.5
	shcircAtxn7-GFP	#1	47.7	6.47	14.4	19.2	27.3	24.4	17.9
		#2	51.8	4.5	15.4	17.4	22.5	22.2	18.8
		#3	48.5	5.6	11.1	20.4	25.8	21.2	15.5
	shVec vs shcircAtxn7: p=0.0002
	Figure 6G
		Tumor volumes（mm3）
	Time after ACT (days)	Ut					shVec					shcircAtxn7
	0	15.4	23.9	43.2	61.7	47.7	34.5	30.8	38.4	53.3	46.5	51.1	31.5	42.3	44.9	36.8
	5	66.2	32.4	51.6	71.8	54	56.2	48	44.3	66.8	55.5	58.9	38.1	49.5	57.3	52
	10	172.1	147.3	145	63.6	110.9	121.6	120.4	140.4	88.3	91.4	85.3	63.4	95.4	87	92.3
	15	337.8	389.9	259.5	209.3	304.9	261	302.8	265.3	162.4	208	194.1	139.8	120.1	118.8	131.6
	20	774.9	704.7	588.7	597.3	595.1	503.6	433	437.8	551	496.7	323	271.5	204.6	234.8	206.9
	shVec vs shcircAtxn7: p<0.0001
	Figure 6H
	Tumor weight（mg）
	Ut	shNC	shcircAtxn7
	526	420.5	259.1
	591.2	363.2	230.1
	490.9	361.1	171.4
	503.2	464.1	192.3
	477.3	407.5	167.2
	shVec vs shcircAtxn7: p<0.0001
	Figure 6M
		Tumor volumes（mm3）
	Time after ACT (days)	Ut					shVec					shcircATXN7
	0	108.7	121.6	84.1	94.2	67.2	120.2	124.1	111.4	95.5	79.1	98.9	85.8	132.2	99	85.1
	7	300.3	335.5	269.2	360.3	195.6	366.3	251.6	194.2	185.1	129.1	146.3	141.1	120.9	114.5	78.5
	14	945.1	838.5	690.7	633.5	611.5	781.1	726.2	676.6	423.2	418	331.8	268	257.5	199.7	154.6
	21	1692.8	1537.5	1326.3	1491.4	1091.8	1444	1307	1291.9	1037.7	918	499.7	483.6	409.1	326.3	257.1
	shVec vs shcircATXN7: p<0.0001
	Figure 6H
	Tumor weight（mg）
	Ut	shNC	shcircATXN7
	1365.5	1160.8	405.1
	1230.4	1050.4	380
	1072.6	1044.2	330.2
	1200.4	850.6	265.7
	794.7	745.7	210.9
	shVec vs shcircATXN7: p=0.0001

## Sheet: Supplementary Figure 1
	Supplementary Fig. 1A
	CD8+ T-cell density (mm2)
	KRAS wild type	KRAS mutant
	167	33
	286	143
	183	177
	40	278
	267	107
	134	88
	56	276
	131	127
	93	62
	253	169
	192	216
	244	77
	232	271
	84	62
	95	201
	67	211
	106	58
	225	74
	200	47
	197	203
	298	210
	282	59
	67	71
	134	75
	76	50
	135	49
	76	89
	85	60
	245	127
	183	141
	132	33
	246	30
	40	119
	37	41
	56	56
	265	131
	253
	190
	260
	240
	247
	79
	137
	257
	242
	131
	68
	163
	244
	53
	255
	216
	236
	266
	38
	270
	144
	237
	85
	282
	268
	78
	170
	140
	29
	KRASWT vs KRASMUT: p=0.004
	Supplementary Fig. 1B
	All cases				KRASWT cases				KRASMUT cases
	DFStime	Low CTL-density (n=135)	High CTL-density (n=134)		DFStime	Low CTL-density (n=75)	High CTL-density (n=107)		DFStime	Low CTL-density (n=60)	High CTL-density(n=27)
	36	0			36	0			19	1
	19	1			9	1			9	1
	9	1			36	0			9	1
	9	1			36	0			36	0
	36	0			36	0			36	0
	9	1			36	0			15	1
	36	0			36	0			11	1
	15	1			24	1			36	0
	11	1			36	0			3	1
	36	0			36	0			36	0
	3	1			36	0			9	1
	36	0			36	0			36	0
	9	1			36	0			36	0
	36	0			36	0			19	1
	36	0			36	0			4	1
	36	0			36	0			24	1
	19	1			13	1			36	0
	4	1			11	1			31	1
	24	1			36	0			26	1
	36	0			36	0			36	0
	36	0			26	1			36	0
	31	1			36	0			36	0
	36	0			36	0			36	0
	26	1			36	0			36	0
	36	0			36	0			36	0
	36	0			36	0			31	1
	36	0			36	0			23	1
	36	0			36	0			36	0
	36	0			36	0			36	0
	36	0			28	1			36	0
	24	1			36	0			36	0
	36	0			36	0			36	1
	36	0			36	0			19	1
	36	0			36	0			10	1
	36	0			21	1			5	1
	36	0			36	0			36	0
	36	0			9	1			36	0
	31	1			36	0			6	1
	36	0			13	1			36	0
	23	1			36	0			36	0
	36	0			36	0			36	0
	36	0			7	1			36	0
	36	0			36	0			36	0
	36	0			36	0			22	1
	36	0			17	1			36	0
	13	1			36	0			36	0
	11	1			36	0			13	1
	36	0			36	0			15	1
	36	0			36	0			12	1
	36	0			16	1			11	1
	26	1			21	1			36	0
	36	0			10	1			36	0
	36	0			36	0			36	0
	36	1			12	1			6	1
	19	1			36	0			36	0
	10	1			36	0			36	0
	36	0			36	0			20	1
	5	1			36	0			15	1
	36	0			36	0			36	0
	36	0			36	0			36	0
	36	0			36	0			36		0
	6	1			33	1			36		0
	36	0			36	0			24		1
	36	0			36	0			36		0
	36	0			36	0			36		0
	36	0			36	0			36		0
	36	0			36	0			36		0
	36	0			36	0			22		1
	36	0			36	0			36		0
	36	0			36	0			36		0
	36	0			36	0			36		0
	36	0			36	0			36		0
	28	1			36	0			36		0
	36	0			36	0			36		0
	22	1			36	0			36		0
	36	0			36		0		36		0
	36	0			36		0		36		0
	36	0			36		0		36		0
	36	0			36		0		24		1
	13	1			36		0		36		0
	36	0			15		1		36		0
	15	1			36		0		36		0
	21	1			36		0		36		0
	12	1			36		0		4		1
	36	0			24		1		36		0
	9	1			36		0		36		0
	36	0			36		0		36		0
	11	1			36		0				Log-rank test: p=0.0076
	13	1			36		0				HR=3.739
	36	0			36		0				95% CI=1.793 to 7.797
	36	0			36		0
	36	0			36		0
	36	0			36		0
	36	0			36		0
	7	1			36		0
	36	0			7		1
	36	0			36		0
	17	1			36		0
	6	1			36		0
	36	0			36		0
	36	0			36		0
	36	0			36		0
	36	0			36		0
	36	0			36		0
	36	0			34		1
	16	1			36		0
	21	1			36		0
	10	1			36		0
	36	0			36		0
	12	1			36		0
	20	1			36		0
	36	0			36		0
	36	0			36		0
	36	0			16		1
	15	1			36		0
	36	0			36		0
	36	0			36		0
	36	0			36		0
	36	0			18		1
	36	0			36		0
	33	1			26		1
	36	0			36		0
	36	0			36		0
	36	0			36		0
	36	0			36		0
	36	0			36		0
	36	0			36		0
	36	0			36		0
	36	0			25		1
	36	0			36		0
	36	0			36		0
	36	0			36		0
	36	0			16		1
	36	0			36		0
	36	0			36		0
	36		0		36		0
	36		0		36		0
	36		0		36		0
	36		0		29		1
	24		1		36		0
	36		0		36		0
	36		0		36		0
	36		0		36		0
	36		0		36		0
	36		0		36		0
	36		0		36		0
	15		1		32		1
	36		0		36		0
	36		0		36		0
	36		0		36		0
	22		1		36		0
	36		0		36		0
	36		0		33		1
	24		1		36		0
	36		0		25		1
	36		0		36		0
	36		0		36		0
	36		0		36		0
	36		0		36		0
	36		0		36		0
	36		0		14		1
	36		0		36		0
	36		0		36		0
	36		0		36		0
	36		0		36		0
	36		0		36		0
	36		0		36		0
	36		0		36		0
	7		1		36		0
	36		0		36		0
	36		0		15		1
	36		0		36		0
	36		0		36		0
	36		0		29		1
	36		0		36		0
	36		0		36		0
	36		0		36		0
	36		0		36		0
	36		0		36		0
	34		1		36		0
	36		0		36		0
	36		0		36		0
	36		0				Log-rank test: p=0.2185
	36		0				HR=1.538
	36		0				95% CI=0.7570 to 3.126
	24		1
	36		0
	36		0
	36		0
	36		0
	36		0
	36		0
	36		0
	16		1
	36		0
	36		0
	36		0
	36		0
	36		0
	18		1
	36		0
	26		1
	36		0
	36		0
	36		0
	36		0
	36		0
	36		0
	36		0
	36		0
	25		1
	36		0
	36		0
	36		0
	16		1
	36		0
	36		0
	36		0
	36		0
	36		0
	36		0
	29		1
	4		1
	36		0
	36		0
	36		0
	36		0
	36		0
	36		0
	36		0
	32		1
	36		0
	36		0
	36		0
	36		0
	36		0
	33		1
	36		0
	25		1
	36		0
	36		0
	36		0
	36		0
	36		0
	36		0
	14		1
	36		0
	36		0
	36		0
	36		0
	36		0
	36		0
	36		0
	36		0
	36		0
	36		0
	36		0
	15		1
	36		0
	36		0
	29		1
	36		0
	36		0
	36		0
	36		0
	36		0
	36		0
	36		0
	36		0
			Log-rank test: p=0.0006
			HR=2.457
			95% CI=1.498 to 4.030
	Supplementary Fig. 1C
	All cases				KRASWT cases				KRASMUT cases
	OStime	Low CTL-density	High CTL-density		OStime	Low CTL-density	High CTL-density		OStime	Low CTL-density	High CTL-density
	36	0			36	0			31	1
	31	1			36	0			36	0
	36	0			36	0			36	0
	36	0			36	0			36	0
	36	0			36	0			36	0
	36	0			36	0			36	0
	36	0			36	0			36	0
	36	0			24	1			36	0
	36	0			36	0			15	1
	36	0			36	0			36	0
	15	1			36	0			36	0
	36	0			36	0			36	0
	36	0			36	0			36	0
	36	0			36	0			30	1
	36	0			36	0			27	1
	36	0			36	0			24	1
	30	1			27	1			36	0
	27	1			28	1			36	0
	24	1			36	0			35	1
	36	0			36	0			36	0
	36	0			36	0			36	0
	36	0			36	0			36	0
	36	0			36	0			36	0
	35	1			36	0			36	0
	36	0			36	0			36	0
	36	0			36	0			31	1
	36	0			36	0			29	1
	36	0			36	0			36	0
	36	0			36	0			36	0
	36	0			28	1			36	0
	24	1			36	0			36	0
	36	0			36	0			36	1
	36	0			36	0			36	0
	36	0			36	0			36	0
	36	0			36	0			36	0
	36	0			36	0			36	0
	36	0			9	1			36	0
	31	1			36	0			22	1
	36	0			18	1			36	0
	29	1			36	0			36	0
	36	0			36	0			36	0
	36	0			7	1			36	0
	36	0			36	0			36	0
	36	0			36	0			22	1
	36	0			36	0			36	0
	27	1			36	0			36	0
	28	1			36	0			36	0
	36	0			36	0			36	0
	36	0			36	0			19	1
	36	0			36	0			11	1
	36	0			25	1			36	0
	36	0			36	0			36	0
	36	0			36	0			36	0
	36	1			36	0			29	1
	36	0			36	0			36	0
	36	0			36	0			36	0
	36	0			36	0			22	1
	36	0			36	0			15	1
	36	0			36	0			36	0
	36	0			36	0			36	0
	36	0			36	0			36		0
	22	1			36	1			36		0
	36	0			36	0			24		1
	36	0			36	0			36		0
	36	0			36	0			36		0
	36	0			36	0			36		0
	36	0			36	0			36		0
	36	0			36	0			36		0
	36	0			36	0			36		0
	36	0			36	0			36		0
	36	0			36	0			36		0
	36	0			36	0			36		0
	28	1			36	0			36		0
	36	0			36	0			36		0
	22	1			36	0			36		0
	36	0			36		0		36		0
	36	0			36		0		36		0
	36	0			36		0		36		0
	36	0			36		0		36		0
	36	0			36		0		36		0
	36	0			36		0		36		0
	36	0			36		0		36		0
	36	0			36		0		36		0
	19	1			36		0		33		1
	36	0			24		1		36		0
	9	1			36		0		36		0
	36	0			36		0		36		0
	11	1			36		0				Log-rank test:0.0426
	18	1			36		0				HR=4.039
	36	0			36		0				95% CI=1.518 to 10.75
	36	0			36		0
	36	0			36		0
	36	0			36		0
	36	0			36		0
	7	1			36		0
	36	0			25		1
	36	0			36		0
	36	0			36		0
	29	1			36		0
	36	0			36		0
	36	0			36		0
	36	0			36		0
	36	0			36		0
	36	0			36		0
	36	0			36		0
	36	0			36		0
	25	1			36		0
	36	0			36		0
	36	0			36		0
	36	0			36		0
	22	1			36		0
	36	0			36		0
	36	0			36		0
	36	0			32		1
	15	1			36		0
	36	0			36		0
	36	0			36		0
	36	0			36		0
	36	0			36		0
	36	0			36		0
	36	1			26		1
	36	0			36		0
	36	0			36		0
	36	0			36		0
	36	0			36		0
	36	0			36		0
	36	0			36		0
	36	0			36		0
	36	0			36		0
	36	0			36		0
	36	0			36		0
	36	0			36		0
	36	0			36		0
	36	0			36		0
	36	0			36		0
	36		0		36		0
	36		0		36		0
	36		0		36		0
	36		0		29		1
	24		1		36		0
	36		0		36		0
	36		0		36		0
	36		0		36		0
	36		0		36		0
	36		0		36		0
	36		0		36		0
	36		0		32		1
	36		0		36		0
	36		0		36		0
	36		0		36		0
	36		0		36		0
	36		0		36		0
	36		0		33		1
	24		1		36		0
	36		0		25		1
	36		0		36		0
	36		0		36		0
	36		0		36		0
	36		0		36		0
	36		0		36		0
	36		0		36		0
	36		0		36		0
	36		0		36		0
	36		0		36		0
	36		0		36		0
	36		0		36		0
	36		0		36		0
	36		0		36		0
	25		1		36		0
	36		0		36		0
	36		0		29		1
	36		0		36		0
	36		0		36		0
	36		0		36		0
	36		0		36		0
	36		0		36		0
	36		0		36		0
	36		0		36		0
	36		0		36		0
	36		0		36		0
	36		0		36		0
	36		0		36		0
	36		0				Log-rank test: p=0.3962
	36		0				HR=1.486
	36		0				95% CI=0.5794 to 3.814
	36		0
	36		0
	36		0
	36		0
	36		0
	36		0
	36		0
	36		0
	32		1
	36		0
	36		0
	36		0
	36		0
	36		0
	36		0
	36		0
	26		1
	36		0
	36		0
	36		0
	36		0
	36		0
	36		0
	36		0
	36		0
	36		0
	36		0
	36		0
	36		0
	36		0
	36		0
	36		0
	36		0
	36		0
	36		0
	36		0
	29		1
	33		1
	36		0
	36		0
	36		0
	36		0
	36		0
	36		0
	36		0
	32		1
	36		0
	36		0
	36		0
	36		0
	36		0
	33		1
	36		0
	25		1
	36		0
	36		0
	36		0
	36		0
	36		0
	36		0
	36		0
	36		0
	36		0
	36		0
	36		0
	36		0
	36		0
	36		0
	36		0
	36		0
	36		0
	36		0
	29		1
	36		0
	36		0
	36		0
	36		0
	36		0
	36		0
	36		0
	36		0
	36		0
	36		0
	36		0
			Log-rank test: p=0.0110
			HR=2.429
			95% CI=1.264 to 4.671
	Supplementary Fig. 1D
	All cases				KRASWT cases				KRASMUT cases
	PFStime	Low CTL-density (n=51)	High CTL-density (n=50)		PFStime	Low CTL-density (n=27)	High CTL-density (n=38)		PFStime	Low CTL-density (n=24)	High CTL-density (n=12)
	15	1			10	1			15	1
	18	1			12	1			18	1
	5	1			18	1			5	1
	5	1			18	0			5	1
	9	1			18	0			9	1
	2	1			18	0			2	1
	18	1			18	0			18	1
	7	1			14	1			7	1
	14	1			18	0			14	1
	5	1			13	1			5	1
	8	1			18	0			8	1
	14	1			10	1			14	1
	1	1			18	0			1	1
	6	1			18	0			6	1
	5	1			13	1			5	1
	18	0			12	1			18	0
	12	1			11	1			12	1
	15	1			9	1			15	1
	3	1			12	1			3	1
	3	1			18	0			3	1
	5	1			18	0			5	1
	5	1			14	1			5	1
	6	1			10	1			6	1
	18	0			11	1			18	0
	10	1			18	0			2		1
	12	1			18	0			18		1
	18	1			18	0			12		1
	18	0			5		1		18		0
	18	0			11		1		18		0
	18	0			8		1		14		1
	18	0			12		1		18		0
	14	1			18		0		18		0
	18	0			13		1		10		1
	13	1			18		0		18		0
	18	0			12		1		18		0
	10	1			10		1		7		1
	18	0			14		1				Log-rank test: p=0.0070
	18	0			14		1				HR=3.017
	13	1			18		0				95% CI=1.433 to 6.351
	12	1			18		0
	11	1			18		0
	9	1			12		1
	12	1			18		0
	18	0			18		0
	18	0			18		0
	14	1			9		1
	10	1			18		0
	11	1			18		0
	18	0			18		0
	18	0			6		1
	18	0			18		0
	2		1		18		0
	18		1		5		1
	12		1		18		0
	18		0		18		0
	18		0		10		1
	14		1		16		1
	18		0		18		0
	18		0		18		1
	10		1		10		1
	18		0		17		1
	18		0		18		0
	7		1		18		0
	5		1		18		0
	11		1		18		0
	8		1				Log-rank test: p=0.8251
	12		1				HR=1.085
	18		0				95% CI=0.5262 to 2.237
	13		1
	18		0
	12		1
	10		1
	14		1
	14		1
	18		0
	18		0
	18		0
	12		1
	18		0
	18		0
	18		0
	9		1
	18		0
	18		0
	18		0
	6		1
	18		0
	18		0
	5		1
	18		0
	18		0
	10		1
	16		1
	18		0
	18		1
	10		1
	17		1
	18		0
	18		0
	18		0
	18		0
			Log-rank test: p=0.0136
			HR=1.857
			1.116 to 3.090
	Supplementary Fig. 1E
	All cases				KRASWT cases				KRASMUT cases
	OStime	Low CTL-density	High CTL-density		OStime	Low CTL-density	High CTL-density		OStime	Low CTL-density	High CTL-density
	36	1			28	1			36	1
	36	1			28	1			36	1
	36	0			22	1			36	0
	36	1			36	0			36	1
	36	0			36	0			36	0
	36	0			35	0			36	0
	36	0			36	0			36	0
	14	1			32	0			14	1
	26	0			36	0			26	0
	20	1			36	0			20	1
	23	1			36	0			23	1
	23	0			36	0			23	0
	5	1			36	0			5	1
	21	1			27	0			21	1
	29	1			28	0			29	1
	36	0			20	1			36	0
	28	1			16	1			28	1
	15	1			30	1			15	1
	13	1			32	0			13	1
	10	1			31	0			10	1
	15	1			26	0			15	1
	18	1			31	1			18	1
	14	1			36	0			14	1
	36	0			36	0			36	0
	28	1			36	0			36		0
	28	1			36	0			36		0
	22	1			36	0			36		0
	36	0			34		1		36		0
	36	0			36		0		36		0
	35	0			28		1		22		1
	36	0			36		0		36		0
	32	0			36		0		36		0
	36	0			17		1		36		0
	36	0			36		0		34		0
	36	0			36		0		35		0
	36	0			36		0		33		1
	36	0			31		0				Log-rank test: p=0.0054
	27	0			36		0				HR=5.987
	28	0			36		0				95% CI=2.353 to 15.23
	20	1			36		0
	16	1			36		0
	30	1			19		1
	32	0			29		0
	31	0			34		0
	26	0			30		0
	31	1			33		0
	36	0			32		0
	36	0			28		0
	36	0			30		0
	36	0			30		0
	36	0			31		0
	36		0		29		0
	36		0		24		1
	36		0		36		0
	36		0		31		1
	36		0		36		0
	22		1		16		1
	36		0		36		0
	36		0		28		1
	36		0		36		0
	34		0		36		1
	35		0		36		0
	33		1		36		0
	34		1		36		0
	36		0		36		0
	28		1				Log-rank test: p=0.7989
	36		0				HR=1.136
	36		0				95% CI=0.4187 to 3.079
	17		1
	36		0
	36		0
	36		0
	31		0
	36		0
	36		0
	36		0
	36		0
	19		1
	29		0
	34		0
	30		0
	33		0
	32		0
	28		0
	30		0
	30		0
	31		0
	29		0
	24		1
	36		0
	31		1
	36		0
	16		1
	36		0
	28		1
	36		0
	36		1
	36		0
	36		0
	36		0
	36		0
			Log-rank test: p=0.0081
			HR=2.527
			95% CI=1.286 to 4.965

## Sheet: Supplementary Figure 2
	Supplementary Fig. 2A
	All cases				High CTL-infiltrated cases				Low CTL-infiltrated cases
	DFStime	KRAS wild type (n=182)	KRAS mutant (n=87)		DFStime	KRAS wild type (n=107)	KRAS mutant (n=27)		DFStime	KRAS wild type (n=75)	KRAS mutant (n=60)
	36	0			36	0			36	0
	9	1			36	0			9	1
	36	0			36	0			36	0
	36	0			36	0			36	0
	36	0			36	0			36	0
	36	0			15	1			36	0
	36	0			36	0			36	0
	24	1			36	0			24	1
	36	0			36	0			36	0
	36	0			24	1			36	0
	36	0			36	0			36	0
	36	0			36	0			36	0
	36	0			36	0			36	0
	36	0			36	0			36	0
	36	0			36	0			36	0
	36	0			36	0			36	0
	13	1			36	0			13	1
	11	1			36	0			11	1
	36	0			36	0			36	0
	36	0			36	0			36	0
	26	1			7	1			26	1
	36	0			36	0			36	0
	36	0			36	0			36	0
	36	0			36	0			36	0
	36	0			36	0			36	0
	36	0			36	0			36	0
	36	0			36	0			36	0
	36	0			36	0			36	0
	36	0			36	0			36	0
	28	1			34	1			28	1
	36	0			36	0			36	0
	36	0			36	0			36	0
	36	0			36	0			36	0
	36	0			36	0			36	0
	21	1			36	0			21	1
	36	0			36	0			36	0
	9	1			36	0			9	1
	36	0			36	0			36	0
	13	1			16	1			13	1
	36	0			36	0			36	0
	36	0			36	0			36	0
	7	1			36	0			7	1
	36	0			36	0			36	0
	36	0			18	1			36	0
	17	1			36	0			17	1
	36	0			26	1			36	0
	36	0			36	0			36	0
	36	0			36	0			36	0
	36	0			36	0			36	0
	16	1			36	0			16	1
	21	1			36	0			21	1
	10	1			36	0			10	1
	36	0			36	0			36	0
	12	1			25	1			12	1
	36	0			36	0			36	0
	36	0			36	0			36	0
	36	0			36	0			36	0
	36	0			16	1			36	0
	36	0			36	0			36	0
	36	0			36	0			36	0
	36	0			36	0			36	0
	33	1			36	0			33	1
	36	0			36	0			36	0
	36	0			29	1			36	0
	36	0			36	0			36	0
	36	0			36	0			36	0
	36	0			36	0			36	0
	36	0			36	0			36	0
	36	0			36	0			36	0
	36	0			36	0			36	0
	36	0			36	0			36	0
	36	0			32	1			36	0
	36	0			36	0			36	0
	36	0			36	0			36	0
	36	0			36	0			36	0
	36	0			36	0			19		1
	36	0			36	0			9		1
	36	0			33	1			9		1
	36	0			36	0			36		0
	36	0			25	1			36		0
	15	1			36	0			15		1
	36	0			36	0			11		1
	36	0			36	0			36		0
	36	0			36	0			3		1
	24	1			36	0			36		0
	36	0			14	1			9		1
	36	0			36	0			36		0
	36	0			36	0			36		0
	36	0			36	0			19		1
	36	0			36	0			4		1
	36	0			36	0			24		1
	36	0			36	0			36		0
	36	0			36	0			31		1
	36	0			36	0			26		1
	36	0			36	0			36		0
	7	1			15	1			36		0
	36	0			36	0			36		0
	36	0			36	0			36		0
	36	0			29	1			36		0
	36	0			36	0			36		0
	36	0			36	0			31		1
	36	0			36	0			23		1
	36	0			36	0			36		0
	36	0			36	0			36		0
	34	1			36	0			36		0
	36	0			36	0			36		0
	36	0			36	0			36		1
	36	0			36		0		19		1
	36	0			36		0		10		1
	36	0			24		1		5		1
	36	0			36		0		36		0
	36	0			36		0		36		0
	36	0			36		0		6		1
	16	1			36		0		36		0
	36	0			22		1		36		0
	36	0			36		0		36		0
	36	0			36		0		36		0
	36	0			36		0		36		0
	18	1			36		0		22		1
	36	0			36		0		36		0
	26	1			36		0		36		0
	36	0			36		0		13		1
	36	0			36		0		15		1
	36	0			36		0		12		1
	36	0			36		0		11		1
	36	0			24		1		36		0
	36	0			36		0		36		0
	36	0			36		0		36		0
	25	1			36		0		6		1
	36	0			36		0		36		0
	36	0			4		1		36		0
	36	0			36		0		20		1
	16	1			36		0		15		1
	36	0			36		0		36		0
	36	0					Log-rank test: p=0.9799		36		0
	36	0					HR=1.014				Log-rank test: p=0.0027
	36	0					95% CI=0.3375 to 3.048				HR=2.483
	36	0									95% CI=1.351 to 4.565
	29	1
	36	0
	36	0
	36	0
	36	0
	36	0
	36	0
	36	0
	32	1
	36	0
	36	0
	36	0
	36	0
	36	0
	33	1
	36	0
	25	1
	36	0
	36	0
	36	0
	36	0
	36	0
	14	1
	36	0
	36	0
	36	0
	36	0
	36	0
	36	0
	36	0
	36	0
	36	0
	15	1
	36	0
	36	0
	29	1
	36	0
	36	0
	36	0
	36	0
	36	0
	36	0
	36	0
	36	0
	19		1
	9		1
	9		1
	36		0
	36		0
	15		1
	11		1
	36		0
	3		1
	36		0
	9		1
	36		0
	36		0
	19		1
	4		1
	24		1
	36		0
	31		1
	26		1
	36		0
	36		0
	36		0
	36		0
	36		0
	36		0
	31		1
	23		1
	36		0
	36		0
	36		0
	36		0
	36		1
	19		1
	10		1
	5		1
	36		0
	36		0
	6		1
	36		0
	36		0
	36		0
	36		0
	36		0
	22		1
	36		0
	36		0
	13		1
	15		1
	12		1
	11		1
	36		0
	36		0
	36		0
	6		1
	36		0
	36		0
	20		1
	15		1
	36		0
	36		0
	36		0
	36		0
	24		1
	36		0
	36		0
	36		0
	36		0
	22		1
	36		0
	36		0
	36		0
	36		0
	36		0
	36		0
	36		0
	36		0
	36		0
	36		0
	24		1
	36		0
	36		0
	36		0
	36		0
	4		1
	36		0
	36		0
	36		0
			Log-rank test: p=0.0005
			HR=2.340
			95% CI=1.360 to 4.026
	Supplementary Fig. 2B
	All cases				High CTL-infiltrated cases				Low CTL-infiltrated cases
	OStime	KRAS wild type	KRAS mutant		OStime	KRAS wild type	KRAS mutant		OStime	KRAS wild type	KRAS mutant
	36	0			36	0			36	0
	36	0			36	0			36	0
	36	0			36	0			36	0
	36	0			36	0			36	0
	36	0			36	0			36	0
	36	0			36	0			36	0
	36	0			36	0			36	0
	24	1			36	0			24	1
	36	0			36	0			36	0
	36	0			24	1			36	0
	36	0			36	0			36	0
	36	0			36	0			36	0
	36	0			36	0			36	0
	36	0			36	0			36	0
	36	0			36	0			36	0
	36	0			36	0			36	0
	27	1			36	0			27	1
	28	1			36	0			28	1
	36	0			36	0			36	0
	36	0			36	0			36	0
	36	0			25	1			36	0
	36	0			36	0			36	0
	36	0			36	0			36	0
	36	0			36	0			36	0
	36	0			36	0			36	0
	36	0			36	0			36	0
	36	0			36	0			36	0
	36	0			36	0			36	0
	36	0			36	0			36	0
	28	1			36	0			28	1
	36	0			36	0			36	0
	36	0			36	0			36	0
	36	0			36	0			36	0
	36	0			36	0			36	0
	36	0			36	0			36	0
	36	0			36	0			36	0
	9	1			36	0			9	1
	36	0			36	0			36	0
	18	1			32	1			18	1
	36	0			36	0			36	0
	36	0			36	0			36	0
	7	1			36	0			7	1
	36	0			36	0			36	0
	36	0			36	0			36	0
	36	0			36	0			36	0
	36	0			26	1			36	0
	36	0			36	0			36	0
	36	0			36	0			36	0
	36	0			36	0			36	0
	36	0			36	0			36	0
	25	1			36	0			25	1
	36	0			36	0			36	0
	36	0			36	0			36	0
	36	0			36	0			36	0
	36	0			36	0			36	0
	36	0			36	0			36	0
	36	0			36	0			36	0
	36	0			36	0			36	0
	36	0			36	0			36	0
	36	0			36	0			36	0
	36	0			36	0			36	0
	36	1			36	0			36	1
	36	0			36	0			36	0
	36	0			29	1			36	0
	36	0			36	0			36	0
	36	0			36	0			36	0
	36	0			36	0			36	0
	36	0			36	0			36	0
	36	0			36	0			36	0
	36	0			36	0			36	0
	36	0			36	0			36	0
	36	0			32	1			36	0
	36	0			36	0			36	0
	36	0			36	0			36	0
	36	0			36	0			36	0
	36	0			36	0			31		1
	36	0			36	0			36		0
	36	0			33	1			36		0
	36	0			36	0			36		0
	36	0			25	1			36		0
	36	0			36	0			36		0
	36	0			36	0			36		0
	36	0			36	0			36		0
	36	0			36	0			15		1
	24	1			36	0			36		0
	36	0			36	0			36		0
	36	0			36	0			36		0
	36	0			36	0			36		0
	36	0			36	0			30		1
	36	0			36	0			27		1
	36	0			36	0			24		1
	36	0			36	0			36		0
	36	0			36	0			36		0
	36	0			36	0			35		1
	36	0			36	0			36		0
	25	1			29	1			36		0
	36	0			36	0			36		0
	36	0			36	0			36		0
	36	0			36	0			36		0
	36	0			36	0			36		0
	36	0			36	0			31		1
	36	0			36	0			29		1
	36	0			36	0			36		0
	36	0			36	0			36		0
	36	0			36	0			36		0
	36	0			36	0			36		0
	36	0			36	0			36		1
	36	0			36		0		36		0
	36	0			36		0		36		0
	36	0			24		1		36		0
	36	0			36		0		36		0
	36	0			36		0		36		0
	36	0			36		0		22		1
	32	1			36		0		36		0
	36	0			36		0		36		0
	36	0			36		0		36		0
	36	0			36		0		36		0
	36	0			36		0		36		0
	36	0			36		0		22		1
	36	0			36		0		36		0
	26	1			36		0		36		0
	36	0			36		0		36		0
	36	0			36		0		36		0
	36	0			36		0		19		1
	36	0			36		0		11		1
	36	0			36		0		36		0
	36	0			36		0		36		0
	36	0			36		0		36		0
	36	0			36		0		29		1
	36	0			36		0		36		0
	36	0			33		1		36		0
	36	0			36		0		22		1
	36	0			36		0		15		1
	36	0			36		0		36		0
	36	0					Log-rank test: p=0.8651		36		0
	36	0					HR=1.141				Log-rank test: p=0.0328
	36	0					95% CI=0.2621 to 4.969				HR=2.362
	36	0									95% CI=1.070 to 5.215
	29	1
	36	0
	36	0
	36	0
	36	0
	36	0
	36	0
	36	0
	32	1
	36	0
	36	0
	36	0
	36	0
	36	0
	33	1
	36	0
	25	1
	36	0
	36	0
	36	0
	36	0
	36	0
	36	0
	36	0
	36	0
	36	0
	36	0
	36	0
	36	0
	36	0
	36	0
	36	0
	29	1
	36	0
	36	0
	36	0
	36	0
	36	0
	36	0
	36	0
	36	0
	36	0
	36	0
	36	0
	31		1
	36		0
	36		0
	36		0
	36		0
	36		0
	36		0
	36		0
	15		1
	36		0
	36		0
	36		0
	36		0
	30		1
	27		1
	24		1
	36		0
	36		0
	35		1
	36		0
	36		0
	36		0
	36		0
	36		0
	36		0
	31		1
	29		1
	36		0
	36		0
	36		0
	36		0
	36		1
	36		0
	36		0
	36		0
	36		0
	36		0
	22		1
	36		0
	36		0
	36		0
	36		0
	36		0
	22		1
	36		0
	36		0
	36		0
	36		0
	19		1
	11		1
	36		0
	36		0
	36		0
	29		1
	36		0
	36		0
	22		1
	15		1
	36		0
	36		0
	36		0
	36		0
	24		1
	36		0
	36		0
	36		0
	36		0
	36		0
	36		0
	36		0
	36		0
	36		0
	36		0
	36		0
	36		0
	36		0
	36		0
	36		0
	36		0
	36		0
	36		0
	36		0
	36		0
	33		1
	36		0
	36		0
	36		0
			Log-rank test: p=0.0138
			HR=2.220
			95% CI=1.096 to 4.497
	Supplementary Fig. 2C
	DFStime	KRAS wild type (n=182)	KRAS mutant-High (n=27)		OStime	KRAS wild type (n=182)	KRAS mutant-High (n=27)
	36	0			36	0
	9	1			36	0
	36	0			36	0
	36	0			36	0
	36	0			36	0
	36	0			36	0
	36	0			36	0
	24	1			24	1
	36	0			36	0
	36	0			36	0
	36	0			36	0
	36	0			36	0
	36	0			36	0
	36	0			36	0
	36	0			36	0
	36	0			36	0
	13	1			27	1
	11	1			28	1
	36	0			36	0
	36	0			36	0
	27	1			36	0
	36	0			36	0
	36	0			36	0
	36	0			36	0
	36	0			36	0
	36	0			36	0
	36	0			36	0
	36	0			36	0
	36	0			36	0
	28	1			28	1
	36	0			36	0
	36	0			36	0
	36	0			36	0
	36	0			36	0
	22	1			36	0
	36	0			36	0
	9	1			9	1
	36	0			36	0
	13	1			18	1
	36	0			36	0
	36	0			36	0
	7	1			7	1
	36	0			36	0
	36	0			36	0
	17	1			36	0
	36	0			36	0
	36	0			36	0
	36	0			36	0
	36	0			36	0
	16	1			36	0
	21	1			25	1
	10	1			36	0
	36	0			36	0
	12	1			36	0
	36	0			36	0
	36	0			36	0
	36	0			36	0
	36	0			36	0
	36	0			36	0
	36	0			36	0
	36	0			36	0
	33	1			36	1
	36	0			36	0
	36	0			36	0
	36	0			36	0
	36	0			36	0
	36	0			36	0
	36	0			36	0
	36	0			36	0
	36	0			36	0
	36	0			36	0
	36	0			36	0
	36	0			36	0
	36	0			36	0
	36	0			36	0
	36	0			36	0
	36	0			36	0
	36	0			36	0
	36	0			36	0
	36	0			36	0
	15	1			36	0
	36	0			36	0
	36	0			36	0
	36	0			36	0
	24	1			24	1
	36	0			36	0
	36	0			36	0
	36	0			36	0
	36	0			36	0
	36	0			36	0
	36	0			36	0
	36	0			36	0
	36	0			36	0
	36	0			36	0
	36	0			36	0
	7	1			25	1
	36	0			36	0
	36	0			36	0
	36	0			36	0
	36	0			36	0
	36	0			36	0
	36	0			36	0
	36	0			36	0
	36	0			36	0
	34	1			36	0
	36	0			36	0
	36	0			36	0
	36	0			36	0
	36	0			36	0
	36	0			36	0
	36	0			36	0
	36	0			36	0
	36	0			36	0
	16	1			32	1
	36	0			36	0
	36	0			36	0
	36	0			36	0
	36	0			36	0
	18	1			36	0
	36	0			36	0
	26	1			26	1
	36	0			36	0
	36	0			36	0
	36	0			36	0
	36	0			36	0
	36	0			36	0
	36	0			36	0
	36	0			36	0
	25	1			36	0
	36	0			36	0
	36	0			36	0
	36	0			36	0
	16	1			36	0
	36	0			36	0
	36	0			36	0
	36	0			36	0
	36	0			36	0
	36	0			36	0
	29	1			29	1
	36	0			36	0
	36	0			36	0
	36	0			36	0
	36	0			36	0
	36	0			36	0
	36	0			36	0
	36	0			36	0
	32	1			32	1
	36	0			36	0
	36	0			36	0
	36	0			36	0
	36	0			36	0
	36	0			36	0
	33	1			33	1
	36	0			36	0
	25	1			25	1
	36	0			36	0
	36	0			36	0
	36	0			36	0
	36	0			36	0
	36	0			36	0
	14	1			36	0
	36	0			36	0
	36	0			36	0
	36	0			36	0
	36	0			36	0
	36	0			36	0
	36	0			36	0
	36	0			36	0
	36	0			36	0
	36	0			36	0
	15	1			29	1
	36	0			36	0
	36	0			36	0
	29	1			36	0
	36	0			36	0
	36	0			36	0
	36	0			36	0
	36	0			36	0
	36	0			36	0
	36	0			36	0
	36	0			36	0
	36	0			36	0
	36		0		36		0
	36		0		36		0
	24		1		24		1
	36		0		36		0
	36		0		36		0
	36		0		36		0
	36		0		36		0
	22		1		36		0
	36		0		36		0
	36		0		36		0
	36		0		36		0
	36		0		36		0
	36		0		36		0
	36		0		36		0
	36		0		36		0
	36		0		36		0
	36		0		36		0
	36		0		36		0
	24		1		36		0
	36		0		36		0
	36		0		36		0
	36		0		36		0
	36		0		36		0
	4		1		33		1
	36		0		36		0
	36		0		36		0
	36		0		36		0
			Log-rank test: p=0.7322				Log-rank test: p=0.6778
			HR=1.198				HR=1.360
			95% CI=0.4540 to 3.162				95% CI=0.3716 to 4.980
	Supplementary Fig. 2D
	Tumor cells-induced specific apoptosis (%)			Anti-CD3-induced specific apoptosis (%)
	KRASWT	KRASMUT		KRASWT	KRASMUT
	26.6	54.1		24.2	57.3
	31.6	47		33.2	55.3
	20.7	38.7		28.1	43.5
	33.6	49.1		23.1	47.1
	32.1	55.6		30.4	57.1
	p=0.001			p=0.0001
	Supplementary Fig. 2E						Supplementary Fig. 2F
	tumor-antigen activated CTLs						CEA activated CTLs
	Anti-CD3-induced specific apoptosis (%)			Tumor cells-induced specific apoptosis (%)			Anti-CD3-induced specific apoptosis (%)			T2/CEA-induced specific apoptosis (%)
	Day-1	Day-6		Day-1	Day-6		Day-1	Day-6		Day-1	Day-6
	2.50447	38.3016		2.52683	37.6086		3.68362	48.9559		3.20904	38.4046
	2.26999	50.9351		1.67782	48.4488		2.91695	46.9852		0.0334001	32.1957
	1.3732	42.3055		1.18494	39.2684		1.02587	40.6642		0.56993	43.2188
	3.02349	53.1302		2.52894	42.986		0.444444	36.0037		0.0888889	41.0681
	p<0.0001			p<0.0001			p<0.0001			p<0.0001
	Supplementary Fig. 2G
	CD107a+ CD8+ cells （%）				Perforin+ CD8+ cells （%）
	KRASWT	KRASMUT			KRASWT	KRASMUT
	6.79	29.3			18.9	47.2
	13.13	17.2			10.23	58.3
	4.99	33.4			15.32	40.72
	12.34	37.81			24.51	41.15
	7.92	24.52			30.14	32.76
	p=0.001				p=0.002

## Sheet: Supplementary Figure 3
	Supplementary Fig. 3A				Supplementary Fig. 3B
	Lactic acid level(umol/g)					Tumor cells-induced specific apoptosis (%)
	KRASWT	KRASMUT			Lactic acid(mM)	0	5	10	15	20
	5.3	35.2			#1	25.5	33.5	44.9	49.8	60.1
	10.2	34.1			#2	30.2	35.1	45.3	51.3	56.4
	11.4	35.2			#3	19.9	39.2	37.4	42.2	53.2
	8.6	14.1			#4	31.3	30.1	36.5	47.1	51.1
	4.4	27.3								0 vs 20: p=0.0001
	4.2	40.2
	9.8	30.1			Supplementary Fig. 3C
	13.5	19.2				NF-κB activity
	10.2	14.9				KRASWT	KRASMUT
	21.5	20.5			#1	1.0114	0.4392
	11.1	36.4			#2	1.3156	0.2688
	17.4	27.5			#3	0.8574	0.2985
	7.7	16.5			#4	1.1634	0.5009
	7.3	23.2			#5	1.0234	0.4818
	4.9	29.9					p<0.0001
		34.1			Supplementary Fig. 3E
		20.7			Tumor cells-induced specific apoptosis (%)
		16.9			Lactic acid	-	+	-	-	+	+
		23.2			JSH	-	-	+	-	+	-
		28.7			BAY	-	-	-	+	-	+
		33.2			group	1	2	3	4	5	6
		24.9			#1	23.3	49.1	49.8	50.2	48.2	50.6
		20.8			#2	32.1	42.1	40.1	39.2	43.1	36.1
		30.1			#3	17.5	38.2	37.1	39.1	31.1	38.1
		34.5			#4	32.1	37.8	36.5	32.1	31.5	34.3
		p<0.0001						3 vs 5: p=0.996			4 vs 6: p>0.999
	Supplementary Fig. 3G
	Tumor cells-induced specific apoptosis (%)
	lactate	-	+	+	+	+
	3-OBA	-	-	+	-	+
	AZD3965	-	-	-	+	+
	group	1	2	3	4	5
	#1	23.8	51.1	42.1	32.4	16.4
	#2	27.1	48.7	36.7	30.1	18.3
	#3	18.8	46.3	33.2	33.2	23.2
	#4	30.1	37.1	40.5	23.2	26.1
				2 vs 3: p=0.041	2 vs 4: p=0.006
	Supplementary Fig. 3H
	KRASMUT			KRASWT
	Relative mRNA level			Relative mRNA level
	MCT1	GPR81		MCT1	GPR81
	0.041445	0.004111		0.013335	0.009893
	0.034419	0.00271		0.026121	0.014226
	0.035616	0.003089		0.030898	0.009299
	0.018321	0.001679		0.011169	0.006999
	0.04215	0.002491		0.027464	0.009442
	0.02318	0.004363		0.030395	0.011084
	0.033431	0.002559		0.020915	0.014582
	0.045584	0.01054		0.012439	0.004567
	0.02198	0.002239		0.011924	0.003453
	0.018556	0.004023		0.013133	0.00496
	0.020305	0.004663		0.018719	0.015788
	0.016692	0.001454		0.012994	0.001996
	0.024603	0.005309		0.020541	0.002419
	0.054021	0.001862		0.049423	0.005908
	0.023384	0.002906		0.027142	0.003998
		p<0.0001			p<0.0001
	Supplementary Fig. 3I			Supplementary Fig. 3J			Supplementary Fig. 3K
	KRASMUT			KRASMUT			KRASMUT
	MCT1 expression	nfkb activity		GPR81 expression	nfkb activity		intracellular lactic acid concentration (pmol/well)	NF-κB activity
	0.041445	0.2962		0.004111	0.2962		1159.43	0.2962
	0.034419	0.3677		0.00271	0.3677		994.151	0.3677
	0.035616	0.4713		0.003089	0.4713		890.47	0.4713
	0.018321	0.3946		0.001679	0.3946		609.753	0.3946
	0.04215	0.3067		0.002491	0.3067		1019.35	0.3067
	0.02318	0.3007		0.004363	0.3007		648.617	0.3007
	0.033431	0.3131		0.002559	0.3131		1048.31	0.3131
	0.045584	0.3843		0.01054	0.3843		986.132	0.3843
	0.02198	0.5236		0.002239	0.5236		336.297	0.5236
	0.018556	0.4381		0.004023	0.4381		726.796	0.4381
	0.020305	0.4214		0.004663	0.4214		1155.88	0.4214
	0.016692	0.4026		0.001454	0.4026		779.015	0.4026
	0.024603	0.4566		0.005309	0.4566		324.343	0.4566
	0.054021	0.2886		0.001862	0.2886		1056.87	0.2886
	0.023384	0.3613		0.002906	0.3613		779.411	0.3613
	Supplementary Fig. 3L			Supplementary Fig. 3M			Supplementary Fig. 3N
	KRASWT			KRASWT			KRASWT
	MCT1 expression	nfkb activity		GPR81 expression	nfkb activity		intracellular lactic acid concentration (pmol/well)	NF-κB activity
	0.013335	0.8695		0.009893	0.2962		402.682	0.8695
	0.026121	1.0963		0.014226	0.3677		215.347	1.0963
	0.030898	0.8308		0.009299	0.4713		319.951	0.8308
	0.011169	0.8578		0.006999	0.3946		309.428	0.8578
	0.027464	1.271		0.009442	0.3067		345.7	1.271
	0.030395	1.0912		0.011084	0.3007		284.689	1.0912
	0.020915	1.1866		0.014582	0.3131		449.221	1.1866
	0.012439	0.8802		0.004567	0.3843		299.354	0.8802
	0.011924	0.9059		0.003453	0.5236		228.436	0.9059
	0.013133	1.2737		0.00496	0.4381		247.915	1.2737
	0.018719	1.2327		0.015788	0.4214		411.516	1.2327
	0.012994	0.9277		0.001996	0.4026		252.793	0.9277
	0.020541	0.7724		0.002419	0.4566		364.25	0.7724
	0.049423	1.3928		0.005908	0.2886		222.947	1.3928
	0.027142	0.7865		0.003998	0.3613		382.818	0.7865
	Supplementary Fig. 3O				Supplementary Fig. 3P
	Relative expression levels of TCF7				cAMP (pmol/106 cells)
	KRAS mutant	KRAS wild type			KRAS mutant	KRAS wild type
	1.03872	0.729412			0.973	0.605
	0.53631	2.04884			1.156	1.561
	0.92134	2.34211			1.823	1.456
	0.684983	0.86482			1.037	0.864
	1.59601	1.35642			2.327	1.736
	2.15966	0.695026			1.776	1.763
	0.767979	1.46592			0.858	1.198
	0.814774	0.547453			2.021	0.908
	1.16943	0.847806			0.794	1.056
	0.744566	1.5592			0.827	1.222
	2.0314	0.788294			2.281	2.347
	0.347112	0.364201			2.4	2.261
	0.880547	0.514107			2.066	1.617
	0.29685	0.862227			0.719	0.754
	1.01032	1.25568			1.531	0.669
	p=0.690				p=0.431

## Sheet: Supplementary Figure 4
	Supplementary Fig. 4A
		Relative RNA level
	Factor	KRASWT										KRASMUT
	TSPAN15	0.00113219	0.000770278	0.000856456	0.00183713	0.00232482	0.0013926	0.00198956	0.000639841	0.00190279	0.00154805	0.00639134	0.00750985	0.0181822	0.00612107	0.0132518	0.00724901	0.00407778	0.0272299	0.00650305	0.00413662
	HSPA13	0.00266066	0.00352214	0.0103564	0.00208751	0.00411184	0.0029203	0.00581233	0.00209331	0.00182233	0.00780348	0.00570325	0.00310469	0.00378979	0.0063604	0.00253523	0.00617077	0.00263557	0.00874698	0.00435634	0.00214174
	TRIM47	0.00766765	0.0127032	0.0229452	0.00891016	0.00845683	0.0143249	0.0132641	0.00655889	0.00633108	0.0110027	0.0104381	0.00855312	0.0140204	0.0082675	0.00875709	0.00988644	0.006334	0.0214383	0.0121773	0.00703127
	USP12	0.0124446	0.0170274	0.0171221	0.0100106	0.0128538	0.00998977	0.0141342	0.00628735	0.0053844	0.00956734	0.0092671	0.0095939	0.0137731	0.010623	0.00845683	0.0146529	0.00766765	0.0166423	0.0132671	0.00660451
	DHX37	0.0107291	0.0122054	0.0154527	0.00728595	0.0113251	0.010292	0.011046	0.00570193	0.0067184	0.0123672	0.0106328	0.0142259	0.0152505	0.00806561	0.00888549	0.0116569	0.00749771	0.0159533	0.0109065	0.00600897
	DCLK1	0.00706383	0.00707854	0.00602705	0.00173161	0.00421184	0.00309324	0.00507046	0.000430013	0.00197445	0.00417502	0.00685798	0.0193079	0.00938778	0.0089535	0.00672461	0.0215177	0.0080062	0.0113016	0.00829237	0.0057072
	DII1	0.00993452	0.0157119	0.016135	0.00917973	0.0114144	0.0115524	0.0127326	0.00583925	0.0055717	0.0110972	0.0106969	0.00954967	0.0140204	0.00880578	0.00972109	0.0117516	0.00645217	0.015792	0.0114567	0.00567302
	CNBP	0.0102754	0.0131512	0.0132487	0.00760941	0.0112573	0.0108663	0.0130815	0.00590847	0.00620939	0.0134368	0.0117625	0.00795825	0.012166	0.00927567	0.00947495	0.0102825	0.00585276	0.0175628	0.0112131	0.00826177
	MALT1	0.00754289	0.0358305	0.00884861	0.00669516	0.00889165	0.0162998	0.0197045	0.00601175	0.00259869	0.0294144	0.00516029	0.0135992	0.00604937	0.00638248	0.00698108	0.00596884	0.0152928	0.0199242	0.0120792	0.00323131
	PP4R1	0.0310198	0.0679837	0.0262598	0.0130724	0.068425	0.0492409	0.042669	0.00557814	0.0111331	0.0216473	0.0331925	0.0023141	0.00478035	0.00179268	0.00293858	0.00135171	0.00432725	0.00444582	0.00491929	0.000691013
	TRINGS	0.00149428	0.000441898	0.000410879	0.00029616	0.000375387	0.000507138	0.000922178	0.000552527	0.000795785	0.000360428	0.00441308	0.00531027	0.0104985	0.00535338	0.00870263	0.0147617	0.00881596	0.0122591	0.0145618	0.00854127
	ASB16-AS1	0.00193426	0.00103224	0.00228171	0.000645483	0.00335455	0.00112958	0.00555627	0.0021457	0.000488959	0.000996391	0.0290631	0.0121071	0.0173691	0.0147583	0.0253888	0.0158651	0.0150197	0.0706582	0.0137382	0.0298526
	lncRNA-PLACT1	0.0050157	0.00644919	0.0170549	0.0044448	0.00979775	0.00545452	0.0170865	0.00253699	0.00324777	0.00578554	0.0200257	0.00672617	0.028716	0.00636334	0.00501107	0.00883635	0.00991847	0.0125138	0.0146225	0.0129791
	LINC00665	0.0114646	0.00688179	0.00710804	0.00941167	0.00539062	0.00482808	0.0387588	0.00280458	0.0117788	0.00529434	0.00775316	0.00769605	0.0276994	0.00635159	0.0209051	0.0101997	0.014985	0.0128924	0.013637	0.00453714
	PDIA3P1	0.0374818	0.0110843	0.0159718	0.00881596	0.0175142	0.00684532	0.0244165	0.005146	0.00539062	0.0349637	0.00793988	0.00463998	0.00609426	0.0248893	0.0184274	0.0106796	0.0191391	0.0116596	0.0221073	0.00415194
	SChLAP1	0.00760238	0.00618505	0.0529216	0.00756034	0.0134648	0.00540059	0.00687702	0.00495008	0.00259269	0.00325604	0.0114408	0.0148027	0.0499629	0.0097166	0.0111692	0.00574823	0.0164778	0.00726242	0.0252484	0.0027494
	lncRNA-PCAT1	0.00508572	0.0073502	0.00965394	0.00676826	0.00749079	0.0226973	0.00830963	0.00246021	0.00977063	0.038137	0.00600342	0.017325	0.0206411	0.00399755	0.0117001	0.0288157	0.00819902	0.014714	0.00471672	0.00457187
	CamK-A	0.00557299	0.025524	0.00541058	0.00386406	0.0119019	0.0237379	0.0196272	0.00544822	0.00253523	0.00839648	0.0155135	0.00455605	0.0411585	0.030706	0.0121885	0.00651509	0.00991618	0.029825	0.00454239	0.00378629
	lincRNA-Cox2	0.0104574	0.0107638	0.00807307	0.0249353	0.0190025	0.00975934	0.0312283	0.00444377	0.014947	0.00702802	0.00622807	0.00572305	0.0074666	0.0130935	0.00655889	0.0060187	0.0142555	0.00918609	0.00712942	0.0112729
	NKILA	0.00665813	0.0115791	0.0137572	0.00113507	0.00150781	0.00138075	0.0148438	0.00234099	0.00305983	0.003761	0.00209137	0.00417117	0.0111305	0.00392706	0.0153388	0.00496611	0.00314731	0.0101362	0.00894936	0.0106205
	miR-21	0.0184019	0.00933587	0.00678078	0.00527968	0.00674484	0.0311347	0.0169567	0.00455816	0.0109874	0.00778727	0.0361465	0.0119046	0.00953864	0.0193436	0.00629607	0.0108763	0.00705242	0.0238423	0.0160606	0.00491361
	miR-29	0.00917548	0.0317449	0.00758834	0.00468739	0.00951223	0.00572834	0.0138689	0.00439882	0.00648655	0.0249411	0.00525534	0.006334	0.0126009	0.00869459	0.0353209	0.0149712	0.00781972	0.0102256	0.00479806	0.00337866
	miR-92a-1-5p	0.00196716	0.00323205	0.0155422	0.0131724	0.00598956	0.00607318	0.0106673	0.00916066	0.00504476	0.00419242	0.00464641	0.00215266	0.00217264	0.00872679	0.00454764	0.0199196	0.00862855	0.00818766	0.0033732	0.00140423
	miR-141	0.00778547	0.00327641	0.0140333	0.00561305	0.012598	0.00898043	0.0100268	0.00296175	0.00121738	0.00492384	0.00887523	0.0018418	0.0021299	0.00439374	0.00293654	0.0035895	0.00656343	0.0208569	0.00423722	0.0017058
	miR-378	0.00891222	0.00675732	0.00396902	0.00875304	0.00220705	0.0131633	0.00579624	0.00300935	0.000908432	0.00435534	0.018832	0.00985679	0.00239349	0.00366832	0.00995061	0.00276341	0.00990931	0.0319288	0.00623527	0.00970762
	miR-150	0.00261556	0.008047	0.00666121	0.0041963	0.0183722	0.00253465	0.0219191	0.00248306	0.00630334	0.0221124	0.00561824	0.00250843	0.00279617	0.0162923	0.0026035	0.0160309	0.00390715	0.00536329	0.00494094	0.00227067
	miR-148a	0.00240736	0.00190631	0.00353845	0.00680432	0.00217314	0.00764819	0.0196635	0.00651208	0.00350671	0.00203607	0.00702639	0.00310613	0.0199104	0.00214471	0.00957176	0.00629898	0.00208125	0.0285638	0.00383826	0.00130899
	miR-132	0.000451287	0.00072219	0.00161976	0.000569507	0.000990881	0.00120814	0.000701793	0.000254802	0.000469691	0.00177578	0.00863054	0.00660298	0.0188495	0.010535	0.00901785	0.0217024	0.00532624	0.00752027	0.0138529	0.00700208
	miR-155	0.0194108	0.0242703	0.0413491	0.0072373	0.0126739	0.0439193	0.0499975	0.0102991	0.0148747	0.0193615	0.00340767	0.00193739	0.00101756	0.00359448	0.00126265	0.00392253	0.00162276	0.00134175	0.000939816	0.000515407
	MiR-26	0.0123815	0.0122167	0.0536355	0.00367256	0.0121913	0.0118744	0.00739278	0.011023	0.00750812	0.00857291	0.00133958	0.0015204	0.00907009	0.00259749	0.00754638	0.00142121	0.00213285	0.00466147	0.00333908	0.000846032
	Supplementary Fig. 4B					Supplementary Fig. 4C					Supplementary Fig. 4D					Supplementary Fig. 4E
	TSPAN15					DCLK1					TRINGS					ASB16-AS1
	NF-κB activity					NF-κB activity					NF-κB activity					NF-κB activity
	ut	shNC	sh1	sh2		ut	shNC	sh1	sh2		ut	shNC	sh1	sh2		ut	shNC	sh1	sh2
	0.4252	0.2275	0.7627	0.7114		0.4151	0.2723	0.4517	0.4734		0.4331	0.2212	0.4417	0.4811		0.4171	0.2133	0.8817	0.7933
	0.2652	0.5341	0.6631	0.6801		0.3001	0.4871	0.2413	0.2805		0.3013	0.4912	0.2561	0.2781		0.2382	0.5125	0.6789	0.6924
	0.4812	0.4742	0.6814	0.6992		0.4911	0.4231	0.5109	0.5251		0.4878	0.4199	0.5212	0.5309		0.4977	0.4045	0.6901	0.6551
		sh1 vs shNC: p=0.034					sh1 vs shNC: p=0.999					sh1 vs shNC: p=0.992					sh1 vs shNC: p=0.023
		sh2 vs shNC: p=0.038					sh2 vs shNC: p=0.987					sh2 vs shNC: p=0.956					sh2 vs shNC: p=0.038
	Supplementary Fig. 4F					Supplementary Fig. 4G					Supplementary Fig. 4H					Supplementary Fig. 4I
	miR-132					PP4R1					miR-26					miR-155
	NF-κB activity					NF-κB activity					NF-κB activity					NF-κB activity
	ut	shNC	sh1	sh2		ut	vec	overexpression			ut	vec	overexpression			ut	vec	overexpression
	0.4267	0.2433	0.4234	0.4551		1.0431	1.2123	1.1993			1.0811	1.3012	1.2243			1.0711	1.2292	0.66164
	0.3114	0.4991	0.2662	0.2771		1.2344	0.8971	0.8442			1.3117	0.8441	0.8541			1.3054	0.8134	0.6713
	0.4782	0.4541	0.5097	0.5331		0.8267	1.0211	0.9996			0.8054	1.0613	1.005			0.7991	1.1173	0.7235
		sh1 vs shNC: p>0.999					p=0.979					p=0.973					p=0.043
		sh2 vs shNC: p=0.995
	Supplementary Fig. 4J					Supplementary Fig. 4K					Supplementary Fig. 4I
	TSPAN15					ASB16-AS1					miR-155
	Anti-CD3-induced apoptosis (%)					Anti-CD3-induced apoptosis (%)					Anti-CD3-induced apoptosis (%)
	ut	shNC	sh1	sh2		ut	shNC	sh1	sh2		ut	vec	overexpression
	52.1	54.1	52.2	54.1		51.4	52.1	53.1	52.9		22.5	21.1	12.4
	44.1	40.7	46.1	44.2		40.1	41.2	44.9	45.1		26.4	24.9	19.1
	50.3	51.9	44.3	46.2		51.4	52.1	39.4	43.4		30.1	29.7	12.3
		sh1 vs shNC: p=0.989					sh1 vs shNC: p=0.951					p=0.0401
		sh2 vs shNC: p=0.998					sh2 vs shNC: p=0.993

[truncated: 11 more sheets: Supplementary Figure 5, Supplementary Figure 6, Supplementary Figure 7, Supplementary Figure 8, Supplementary Figure 9, Supplementary Figure 10, Supplementary Figure 11, Supplementary Figure 12, Supplementary Figure 13, HRA003320, HRA003223 ]
